# Supplementary material for: Clinical utility of Thromboelastography in patients with COVID-19: a prospective observational study
Source: BMC Emerg Med. 2025 Nov 10;25:227. doi: 10.1186/s12873-025-01381-y (PMC12604182; doi:10.1186/s12873-025-01381-y)
Supplement: Supplementary file 1 — Supplementary Material 1 [file 12873_2025_1381_MOESM1_ESM.xlsx]

## Sheet: Sheet1
Days since symptom onset	categorisation (WHO)	sepsis/septic shock	niaid scale admission time	charlson comorbidity index	dm	htn	ckd	old cva	HF	ihd	copd	asthma	prev covid	other comorbidities	antiplt Previously	Previously anticoag	Outside hospital anticoag	day 1 dvt	day 1 echo new rwma/clot	day 1 ra/rv dilatation	hb	pcv	tc	plt	pt	inr	aptt	ddimer	trop t	crp	procal	pH	iCa2+	TEG R time	K time	Alpha angle	MA	CI	ly30	G	TEG value	Fibrinolysis	Day 5 POCUS-dvt	pocus echo	pocus ra/rv	PRBC in hospital	Platelet	FFP	UFH/ clexane
2	1	1	4	1	0	0	0	0	0	0	0	0	0	0	0	0	0	0	0	0	8.5	24	14900	0.35	14.1	1.29	29.6	6.2	0.018	208.59	4.969	7.3	1.22	13.5	5.2	18.3	35.3	-12.8	34	2.7	2	0	0	0	0	1	1	1	0
4	0	0	5	0	0	0	0	0	0	0	0	0	0	0	0	0	0	0	0	0	16.3	46.6	3100	0.12	12.2	1.1	48.2	1.8	-	8.17	0	7.4	1.08	7.7	8.8	30.9	31.4	-9.9	0	2.3	2	0	0	0	0	0	1	0	0
4	3	0	4	8	1	1	1	0	1	1	0	0	0	0	1	0	0	0	0	0	7.6	22.5	3100	2.38	13.2	1.18	38.8	>9	0.14	107.9	3.9	7.46	0.79	14	6	45	61.6	-9.9	0	8	2	0	0	0	0	0	0	0	C
2	0	0	5	1	0	0	0	0	0	0	0	0	0	1,4,5	0	0	0	0	0	0	4.2	14	4900	0.06	10.2	0.92	25.2	6.9	0.004	0.67	0	7.47	1.09	6.3	4.8	50	23.4	-8.6	0	1.5	2	0	0	0	0	0	0	0	0
2	2	0	4	3	1	0	0	0	1	1	0	0	0	0	2	0	0	0	0	0	13.6	41.4	14100	3.26	16.7	1.54	66.5	1	0.062	6.66	0	7.3	1.08	10.8	5.4	36.6	50.4	-7.9	0	5.1	2	0	0	1	1	0	0	0	U
1	1	0	6	4	0	0	0	0	0	0	0	0	0	7	0	0	0	0	0	0	12	35.7	4900	1.27	11.4	1.03	32.8	0.3	-	3.63	0	7.4	1.05	11.1	1.2	46.6	53.4	-6.1	0	5.7	2	0	0	0	0	0	0	0	C
3	3	0	4	8	1	1	1	0	0	1	1	0	0	0	2	0	0	0	0	0	13.3	38	8700	0.8	22.4	2.05	35.5	6.1	0.034	22.81	0	7.26	1.01	7.2	4.5	44.6	42.9	-5.6	0	3.8	2	0	0	1	0	0	2	0	0
7	3	0	4	7	1	0	0	0	0	0	0	0	0	0	0	1	1	1	1	0	9.3	27.7	5500	1.43	12.2	1.1	27.7	1.4	-	20.08	4.77	7.33	1.21	7.1	4.6	40	50	-5	0	5	2	0	1	0	0	1	0	1	0
2	3	1	4	6	0	0	0	0	0	0	0	0	0	7	0	0	0	0	0	0	9.1	31.9	9500	0.82	14	1.28	31.9	4.4	0.06	198.86	0.5766	7.33	1.15	8.7	3.2	50.7	50.3	-4.7	0.1	5.1	2	0	0	0	0	0	0	0	C
7	2	0	4	2	0	1	0	0	0	0	0	0	0	0	0	0	0	0	0	0	11.2	26.7	1190	0.15	12.3	1.11	31.4	-	0.018	279.95	1.62	7.44	1.05	6.8	2.6	53.9	40.1	-4.2	0	3.4	2	0	0	0	0	0	1	0	0
4	3	0	4	3	1	1	0	0	0	0	0	0	0	0	0	0	0	0	0	0	12.9	85.9	22700	0.97	14	1.28	31.1	>9.0	0.319	43.38	0.5773	7.25	1.12	4.7	5.2	39.7	48.2	-3.9	0.1	4.7	2	0	0	1	1	0	0	0	0
2	2	0	4	3	0	0	0	0	1	1	0	0	0	0	1	0	1	0	1	0	12.8	40	16500	2.13	13	1.16	30.3	8.6	0.056	9.97	-	7.17	1.18	6.1	4.3	44.3	52.8	-3.6	0.2	5.6	2	0	0	0	0	0	0	0	U
7	2	0	4	0	0	0	0	0	0	0	0	0	0	0	0	0	0	0	0	0	10.9	33.3	5300	0.15	11	0.97	25.7	>10	0.014	41.23	2.24	7.48	1.11	4.4	4.5	49.8	44.2	-3.2	0	4	2	0	0	1	0	0	1	0	0
8	0	0	5	2	0	1	0	0	0	0	0	0	0	0	0	0	0	0	0	0	16.8	47.4	6700	1.35	-	-	-	0.2	-	25.95	-	-	-	6.6	2.6	65	57	-3.1	0	6.6	0	0	0	0	0	0	0	0	0
3	1	0	4	13	0	1	0	0	0	0	0	0	0	0	0	0	0	0	0	0	11.5	32	5900	0.57	13.9	1.24	35.9	7.61	0.015	6.54	0	7.44	1.13	2.2	4.8	43.6	41.1	-2.6	0	3.5	2	0	0	0	0	0	0	0	0
2	2	0	4	8	0	1	1	0	1	1	0	0	0	0	0	0	0	0	0	0	15.5	46	7800	1.92	12.3	1.11	32.2	0.4	0.012	6.44	0	7.41	1.22	6.7	3	50	60.5	-2.2	0	7.7	0	0	0	1	0	0	0	0	C
7	2	0	4	3	0	0	0	0	0	0	0	0	0	6	0	0	0	0	0	0	11.4	35.4	11100	0.24	17.7	1.63	45.4	-	0.079	162.42	8.763	7.39	1.08	3.8	3.3	58	41.5	-2.1	3	3.5	2	0	0	1	0	0	1	0	0
7	1	0	4	4	0	0	0	0	1	0	0	0	0	6	0	0	0	0	0	0	13.8	43.5	6800	0.91	14	1.25	31.3	8.4	0.019	21.78	4.55	7.5	1.1	3.8	3.2	51.3	45.5	-2.1	0	4.2	2	0	0	0	0	0	0	1	0
3	0	0	5	7	1	1	0	0	0	0	0	0	0	6	0	0	0	0	0	0	16	47	2900	0.56	13.5	1.23	27.3	0.3	-	27	-	7.47	0.99	4	2.2	60	48.2	-2	0	4.7	0	0	0	0	0	0	0	0	0
3	0	0	3	0	0	1	0	0	0	0	0	0	0	3	0	0	0	0	0	0	19.4	55	8100	1.81	10.9	0.98	28.5	0.3	0.006	3.31	-	-	-	5.1	2.7	40.8	57.2	-2	0	6.7	2	0	0	0	0	0	0	0	0
7	1	0	4	4	0	0	0	0	0	0	1	0	0	7	0	0	0	0	0	0	14.2	43.6	6400	1.43	12.4	1.1	27.7	>9	0.072	141.27	3.341	7.39	1.04	6	2.6	56.2	53.5	-1.9	2.5	5.8	0	0	0	0	0	0	0	0	C
7	3	0	4	3	1	1	0	0	0	0	0	0	0	0	0	0	0	0	0	0	12.4	38.2	15100	2.29	11.9	1.08	35.6	0.3	0.088	174	0	7.42	1.02	6	3.1	52.3	58.7	-1.7	0	7.1	0	0	0	0	0	0	0	0	C
3	1	0	6	1	1	0	0	0	0	0	0	0	0	0	0	0	0	0	0	0	15.1	46.1	16700	1.36	10.9	0.98	42.8	4	-	18.97	0	7.12	1.17	9.2	2.9	54.7	59.3	-1.4	0.2	6.2	2	0	0	mitralvalveprolapse	0	0	0	0	C
5	3	0	4	1	1	0	0	0	0	0	0	0	0	1	0	0	0	0	0	0	14.4	42.1	4200	1.09	10.8	0.97	33	1.4	-	87.2	0.57	7.38	1.09	5.8	2.2	60.1	54.9	-1.2	1.3	6.1	0	0	0	0	0	0	0	0	C
3	3	0	4	7	1	1	0	1	0	0	0	0	0	7	0	0	0	0	0	0	11	33	15200	1.31	25.1	2.36	42.9	2.18	0.012	119.89	3.012	7.48	1.01	5.8	2.2	59.1	58.2	-0.8	0	7	0	0	0	0	0	0	0	1	0
4	3	0	4	7	1	1	1	1	0	1	0	0	0	0	1	0	0	0	0	0	11.5	35.4	5100	1.48	10	0.9	31.1	1.2	0.013	33.73	0	7.33	1.28	5.6	2.6	56.6	59.6	-0.8	0.3	7.4	0	0	0	0	0	0	0	0	U
3	3	0	4	8	1	1	0	0	1	1	1	0	0	0	1	0	0	0	0	0	16.1	54.2	5400	1.42	13.3	1.21	33.4	0.1	0.012	9.71	0	7.21	1.16	4.3	3	53.4	57.1	-0.7	0	6.7	0	0	0	0	0	0	0	0	C
4	3	1	4	1	0	0	0	0	0	0	0	0	0	0	0	0	0	0	0	0	7.7	23.1	7200	1.25	15.9	1.46	30	>9	0.055	86.11	1.58	7.5	1.08	5.5	2.1	62.4	56.1	-0.6	0	6.4	0	0	0	0	0	1	0	0	C
5	0	0	5	1	0	0	0	0	0	0	0	0	0	1	0	0	0	0	0	0	11.6	35	8600	2.88	-	-	-	0.2	-	0.7	-	7.37	1.24	5.4	1.7	74	60.7	-0.6	0.1	7.7	0	0	0	0	0	0	0	0	0
2	0	0	4	0	0	0	0	0	0	0	0	0	0	0	0	0	0	0	0	0	16.1	49.7	13400	2.94	11.1	1.05	30.2	-	-	-	-	7.4	1.17	5	2.4	58.5	56.8	-0.6	1.9	6.6	0	0	0	0	0	0	0	0	0
10	3	0	4	1	1	0	0	0	0	0	0	0	0	0	0	0	0	0	0	0	14.8	43.8	7600	1.6	10.8	0.97	35.3	1.7	0.007	324	0.9	7.38	1.1	4.9	2.5	60	64.8	-0.5	0	9.2	0	0	0	0	0	0	0	0	C
7	0	0	6	5	1	1	0	0	0	1	0	0	0	0	2	0	1	0	1	0	10.5	30	5400	2.58	11.6	1.03	27.8	-	0.006	23.02	-	7.43	1.17	4.8	2.7	57.5	8.8	-0.3	0.5	7.1	0	0	0	1	0	0	0	0	0
7	2	0	5	3	1	0	0	0	0	0	0	0	0	0	0	0	0	0	0	0	16.5	52	14500	2.4	11.3	1	20.8	-	0.014	2.54	0	7.38	1.12	3.4	3	51.9	57	-0.2	0.2	6.6	0	0	0	0	0	0	0	0
8	1	0	7	0	0	0	0	0	1	0	0	0	0	0	0	0	0	0	0	0	12.6	37.5	5700	1.53	40.4	3.81	65.5	1.3	0.046	7.93	0.86	7.5	1.08	4.8	1.8	66.3	52.5	-0.1	0.1	5.5	0	0	0	0	0	0	1	1	0
14	3	1	4	4	0	1	0	0	0	0	0	0	0	11	0	0	0	0	0	0	10.7	34.1	15700	2.04	15.6	1.43	35.4	8.13	0.02	106.6	7.651	7.35	1.2	3.8	2.8	56.1	57.9	0	6.6	6.9	0	0	0	0	0	1	0	0	C
1	3	0	4	5	0	0	0	0	0	0	0	0	0	7	0	0	0	0	0	0	14.1	40	5000	1.99	11.3	1.03	33	1.36	-	92	0.68	7.45	1.07	5	2.2	59.7	60.8	0.1	0	7.8	0	0	0	0	0	0	0	0	C
2	3	1	4	5	1	1	1	1	0	0	0	0	0	0	0	0	0	0	0	0	12.2	37.2	7800	1.01	13.6	1.24	32	1.4	-	209.6	1.995	7.17	1.3	6.2	2	61.9	66.9	0.3	4	10.1	0	0	0	0	0	0	0	1	U
2	2	0	4	7	1	1	0	0	1	1	0	0	0	1	1	0	0	0	0	0	10.5	31.8	8600	0.98	12.4	1.1	36.1	>9	0.049	35.9	-	7.34	1.14	4.6	1.9	63.2	57.5	0.3	0	6.8	0	0	0	1	0	0	0	0	U
2	1	0	4	1	0	1	0	0	0	0	0	0	0	0	0	0	0	0	0	0	11.3	33.1	14400	1.76	12.5	1.13		>9	0.016	93.8	8.3	7.47	1.08	4.7	1.9	64	58.3	0.4	0	7	0	0	0	0	0	0	0	0	C
2	1	0	6	0	0	0	0	0	0	0	0	0	0	0	0	0	0	0	0	0	15.2	42	8200	2.49	11.2	1.01	29.7	0.3	0	10.47	-	-	-	4.3	2.1	61.6	58.4	0.4	0.5	7	0	0	0	0	0	0	0	0	0
3	1	1	4	4	1	1	0	0	0	1	0	0	0	0	2	0	0	0	0	0	13.7	39	13500	2.83	14.3	1.3	36.3	3.2	0.034	162.4	0	7.45	1.15	4.8	1.6	68.4	57	0.6	9.6	6.6	0	0	0	1	0	0	0	0	U
3	3	1	4	4	1	0	1	0	0	0	0	0	0	0	0	0	0	0	0	0	10.1	27	52000	1.57	15.1	1.36	41.4	7.4	0.04	25.1	5.017	7.05	1.05	5.8	1.2	70.4	60	0.6	15.7	7.5	0	0	0	global lv hupokinesia		0	0	0	0
3	3	0	4	3	1	1	0	0	0	0	0	0	0	0	0	0	0	0	0	0	14.5	42.3	12800	1.67	11.3	1.02	44.9	0.2	0.012	239.5	1.56	7.4	0.93	5.7	1.6	67.7	62.8	0.7	0	8.4	0	0	0	0	0	0	0	0	C
2	3	1	4	2	0	0	0	1	0	0	0	1	0	0	0	0	0	0	0	0	15	47.8	13800	2.81	11.9	1.08	33.6	0.7	0.066	233.4	-	7.15	1.19	5	2.1	61.7	64.8	0.8	0	9.2	0	0	0	0	0	1	0	0	C
2	1	0	5	3	1	1	0	0	0	0	0	0	0	0	0	0	0	0	0	0	10.1	31	4700	1.66	10.3	0.92	28.1	0.5	0.007	11	0	7.42	1.01	5.2	1.6	66.2	63.5	1	0	8.7	0	0	0	0	0	0	0	0	C
3	3	0	4	4	0	0	0	0	1	1	0	0	0	0	1	0	0	0	1	0	14.4	44.1	5100	3.04	11.8	1.07	30.5	0.2	0.022	1.43	0	7.41	1.14	6.1	1.7	66.6	67.8	1	0	10.5	0	0	0	1	0	0	0	0	C
7	3	0	5	4	1	1	0	1	0	0	0	0	0	1	0	0	0	0	0	0	12.7	38.1	7900	1.41	11.4	1.03	38	1.67	0.008	221	1.357	7.4	1.09	4.9	1.5	68.4	60.9	1.1	1.4	7.8	0	0	0	0	0	0	0	0	C
2	3	0	5	1	1	0	0	0	0	0	0	0	0	1	0	0	0	0	0	0	13.1	38.1	10200	2.83	11.6	1.05	36.2	2.69	-	-	0.533	7.4	1.03	3.6	1.5	67.5	55.3	1.2	31.6	6.2	0	0	0	0	1	0	0	0	U
2	1	0	4	3	0	1	0	1	0	0	0	0	0	0	0	0	0	0	0	0	16.4	48	9300	2.3	11.4	1.03	28	0.7	0.008	28.45	0	7.46	1.08	4.2	2.1	63.4	62.4	1.2	0.3	8.3	0	0	0	0	0	0	0	0	0
6	3	1	4	2	0	1	0	0	0	0	0	0	0	0	0	0	0	0	0	0	16.3	48.1	10200	1.87	12.7	1.13	32.5	0.3	0.03	104.03	0	7.43	1.13	4	1.8	64.1	61.1	1.3	0	7.9	0	0	0	0	0	0	0	0	U
3	3	0	4	7	1	1	1	0	0	0	0	0	0	0	0	0	0	0	0	0	11.1	33.1	5600	1.2	12.2	1.1	49.8	0.9	0.107	181.5	2.138	7.24	0.94	5.8	1.3	70.5	66.9	1.4	0.8	10.1	0	0	0	0	0	0	0	0	C
7	1	0	6	0	0	0	0	0	0	0	0	0	0	0	0	0	0	0	0	0	15	44.6	16200	0.73	11.2	1.01	29.3	1	0.007	69.32	4.61	7.44	1.17	3.6	1.6	67	57.5	1.4	8	6.8	0	0	0	0	0	0	0	0	C
2	3	0	4	7	1	1	1	1	0	0	0	0	0	0	0	0	0	0	0	0	12.4	37.2	9500	1.76	12	1.09	37.7	0.4	0.048	39.78	0	7.4	0.96	5.2	1.5	68	65.1	1.4	0	9.3	0	0	0	0	0	0	0	0	C
1	3	0	4	5	1	1	0	1	0	0	1	0	0	0	0	0	0	0	0	1	13.8	45.8	19800	1.87	25.1	2.36	33.2	>9	0.048	56	-	7.22	1.06	3.2	1.9	64.4	58	1.4	0.8	6.9	0	0	0	0	0	0	0	0	0
5	3	1	4	2	1	1	0	0	0	0	0	0	0	0	0	0	0	0	0	0	14.2	40	6800	1.83	12.4	1.12	38.1	0.3	0.011	98.97	0	7.44	1.08	4.5	1.6	67.4	63.2	1.5	0	8.6	0	0	0	0	0	0	0	0	C
5	1	0	4	5	1	0	0	0	0	0	0	0	0	0	0	0	0	0	0	0	12.7	35	2700	0.66	10.8	0.95	33	3.2	0.046	194.76	4.98	7.38	1.26	4.9	1.2	73.1	60.4	1.5	8.26	7.6	0	0	0	0	0	0	0	0	U
2	0	0	4	5	1	1	1	1	0	0	0	0	0	0	0	0	0	0	0	0	11.7	35.7	8900	1.87	11.4	1.03	24.4	0.9	0.065	-	-	7.39	1.11	5.2	1.4	70.3	63.8	1.5	0.4	8.8	0	0	0	0	0	0	0	0	U
2	3	0	4	1	1	0	0	0	0	0	0	0	0	0	0	0	0	0	0	0	15.2	45.9	7100	3.06	10.2	0.92	25.4	2.2	-	60	0	7.4	1.05	4	1.5	69.1	60.2	1.6	1.5	7.6	0	0	0	0	0	0	0	0	C
7	3	0	4	3	1	0	0	0	0	0	0	0	0	0	0	0	0	0	0	0	11.8	36	6000	3.6	10.3	0.92	29.2	8	0.008	34.8	-	7.41	1.15	4.8	1.9	65.2	67.7	1.6	0.5	10.5	0	0	0	0	0	0	0	0	C
2	2	0	4	8	1	0	0	0	1	1	0	0	0	1	1	0	0	0	0	0	9.8	29	9600	2.21	14	1.25	51.3	0.2	0.025	123.56	0	7.48	1.08	7.1	1.4	71.9	74	1.6	0	14.2	1	0	0	1	0	0	0	0	U
3	3	0	4	4	1	1	0	0	0	0	0	0	0	0	0	0	0	0	0	0	8.4	25.3	3800	1.37	10.9	0.98	41	0.9	0.039	213.2	0.91	7.44	1.01	5.2	1.3	72.2	64.7	1.7	0.6	9.2	0	0	0	0	0	0	0	0	C
6	3	1	4	5	0	1	0	0	0	0	0	1	0	0	0	0	0	0	0	1	13.3	39.4	13800	2.01	10.6	0.95	33.6	2.86	0.026	159.41	15.63	7.44	1.08	1.7	1.2	70	65.2	1.7	0	9.1	1	0	0	0	0	0	0	0	U
3	3	0	4	8	1	1	0	0	1	1	0	0	0	0	1	0	0	0	0	0	13.5	41.4	8300	2.03	12.1	1.09	35.8	0.6	0.045	188.37	0	7.36	1.13	5.2	1.7	65.7	69.1	1.7	0	11.2	0	0	0	1	1	0	0	0	U
8	1	0	4	5	0	1	0	0	0	0	1	0	0	7	0	0	0	0	0	1	11	33.1	5800	1.11	13.1	1.17	43.9	0.4	0.028	60.4	0	7.53	0.94	5	1.2	72.4	63.3	1.7	0.6	8.6	0	0	0	1	0	0	0	0	C
2	3	0	4	8	0	0	0	0	0	0	0	0	0	7	0	0	0	0	0	0	9.6	27	500	1.34	11.4	1.01	28	-	0.024	309	0.6273	7.53	0.93	3.7	1.4	68.7	58.9	1.7	0	7.2	0	0	0	0	0	1	0	0	0
3	3	0	4	4	0	0	0	0	0	0	0	0	0	7	0	0	0	0	0	0	9.6	29.4	8000	3.03	13.7	1.25	46.5	0.93	0.036	315	2.7	7.05	1.07	5.9	1.8	66.8	75.2	1.9	0	15.2	1	0	0	0	0	0	0	0	U
2	3	1	7	2	1	1	0	1	0	0	0	0	0	0	1	0	0	0	0	0	14.8	45.8	7900	2.05	10.7	0.96	29.8	0.5	0.014	22.17	0.87	7.26	1.05	3.2	1.7	67.7	60	1.9	8.9	7.5	0	0	0	0	0	0	0	0	U
10	3	0	4	6	1	0	0	0	1	1	0	0	0	0	2	0	0	0	0	0	14.4	41	8800	1.23	12.4	1.12	31.3	1.6	0.022	47.49	0.052	7.48	1.02	3.6	1.4	60	67	1.9	0	10.2	0	0	0	0	0	0	0	0	C
3	3	1	4	6	1	1	0	0	0	0	1	0	0	0	0	0	0	0	0	0	14	45	15300	3.2	10.8	0.97	24.5	1.85	0.014	18.53	0	7.28	1.14	4	1.6	58.8	69	1.9	0	11.1	0	0	0	0	0	0	0	0	U
4	0	0	4	4	0	1	0	0	0	1	0	0	0	0	1	0	0	0	0	0	12	34.3	9200	2.84	11.1	1	39	0.3	0.012	72.72	0	7.49	0.97	3.8	1.2	71.5	59.5	1.9	5.3	7.3	0	0	0	0	0	0	0	0	0
7	3	0	4	1	1	0	0	0	0	0	0	0	0	0	0	0	0	0	0	0	12.3	38	6800	2.55	10.8	0.97	22.5	1.63	0.041	67.03	<0.12	7.47	1.11	1.8	1.8	74.4	48	1.9	0	4.6	0	0	0	0	0	0	0	0	C
10	2	0	4	5	1	1	0	0	0	0	1	1	0	0	0	0	0	0	0	0	9.8	30.4	7300	2.27	10.6	0.94	39	0.015	0.019	35.3	0	7.36	1.09	5	1.4	69.9	61.4	1.9	0.8	7.9	0	0	0	lvh	0	0	0	0	C
2	2	1	6	0	0	0	0	0	0	0	0	0	0	0	0	0	0	0	0	0	11.1	33.7	8000	1.67	13.5	1.21	31.5	1.7	0.006	19.16	7.23	7.32	1.13	4.2	1.1	75.7	58.8	2	1.6	7.1	1	0	0	0	0	0	0	0	C
4	3	0	4	8	1	1	0	1	0	1	0	1	0	0	1	0	0	0	0	0	12.8	39.4	4300	2.2	11.4	1.01	31	0.4	0.025	62.38	0	7.29	1.03	4.5	1.4	69.9	64.9	2	0	9.2	0	0	0	0		0	0	0	C
3	1	0	4	6	1	1	0	1	0	0	0	0	0	0	1	0	0	0	0	1	12.1	35.2	12200	1.77	11.6	1.03	26.6	4.7	0.084	22.07	0	7.49	1.04	3.6	1.3	70.9	59.3	2	0.7	7.3	0	0	0	0	1	0	0	0	0
2	2	0	4	3	1	0	0	0	0	0	0	0	0	0	0	0	0	0	0	0	15	44	5900	1.78	10.3	0.92	29.7	0.4	0.011	116.07	0	7.45	1.02	3.4	1.6	67.3	63.1	2.2	0.5	8.6	0	0	0	0	0	0	0	0	C
4	2	1	4	0	0	0	0	0	0	0	0	0	0	0	0	0	0	0	0	0	10.9	32.6	8800	0.89	12	1.09	34	7.6	0.005	211	0	7.43	1.09	3.8	1.3	70.6	62.5	2.2	0.1	8.3	0	0	0	0	0	1	0	0	C
4	3	0	4	2	1	1	0	0	0	0	0	0	0	0	0	0	0	0	0	0	11.4	33.4	7100	2.27	10.8	0.97	33.4	-	0.008	-	0	7.38	1.09	5.3	1.3	70.4	71	2.3	5.2	12.2	1	0	0	0	0	0	0	0	C
15	2	0	4	6	0	0	0	0	0	0	0	0	0	7	0	0	0	0	0	0	8	25.4	9000	5.56	15.4	1.38	32.4	>9	0.013	184	1.89	7.47	0.83	5.6	1.2	74.8	69.3	2.3	0.5	11.3	0	0	0	0	0	1	0	0	C
5	0	0	4	2	1	0	0	0	0	0	0	0	0	0	0	0	0	0	0	0	11.3	33.5	11900	2.22	11.9	1.08	33	6.8	0.017	39.72	-	7.31	1.22	4	1.4	70.7	64.2	2.3	0	9	0	0	0	0	0	0	0	0	C
3	2	0	5	5	0	0	0	0	0	0	0	0	0	2	0	0	0	0	0	0	12	32.3	6900	2.16	10.3	0.92	25.9	-	0.046	19.26	0	7.36	0.9	2.2	1.7	68.2	57.8	2.4	0	6.8	0	0	0	0	0	0	0	0	C
4	2	0	4	8	1	1	1	0	1	1	1	0	0	0	1	0	0	0	0	0	12.2	35.7	7500	1.75	10.2	0.9	32.7	0.808	0	55.03	0	7.43	1.08	4.4	1.2	72.8	65	2.4	0	9.3	0	0	0	0	0	0	0	0	U
1	1	1	5	7	1	0	0	0	0	0	0	0	0	7,8	1	0	0	0	0	0	8.2	23	12100	3.24	11.3	1.02	26.8	1.1	-	161	13.23	7.47	1.03	5.6	0.8	78.2	68.7	2.6	6.7	11	1	0	0	0	0	1	0	0	C
4	1	0	6	2	1	0	0	0	0	0	0	0	0	0	0	0	0	0	0	0	10.9	33	6400	2.27	13.4	1.22	28.6	0.9	0.026	24.16	-	7.37	0.6	3.8	1.1	80	71.1	2.6	0	12.3	1	0	0	0	0	0	0	0	C
3	3	0	4	0	0	1	0	0	0	0	0	0	0	0	0	0	0	0	0	0	9.4	27.8	11500	2.06	10.5	0.94	29.6	0.3	0.175	147.94	1.58	7.41	1.08	4.8	1	74.8	68.4	2.7	1.5	10.8	0	0	0	0	0	0	0	0	C
3	1	0	5	4	0	1	1	0	0	0	0	0	0	0	0	0	0	0	0	0	9.6	28	7800	2.36	-	-	-	0.4	-	210	0.9	7.51	1.04	4.8	1.2	72	69.7	2.7	0	11.5	0	0	0	0	0	0	0	0	U
2	3	0	4	9	1	1	1	1	1	1	0	0	0	0	2	0	0	0	1	0	12.8	37.6	8100	1.42	11.3	1.02	29.9	3.1	0.147	17.76	0.059	7.37	1.06	3.2	1.1	61.6	68.1	2.7	0	10.7	1	0				0	0	0	0
2	3	0	4	7	1	1	1	0	0	0	0	0	0	0	0	0	0	0	0	0	9.5	29.5	11200	2.79	11.6	1.05	34.3	2.01	0.055	11.2	0.83	7.22	0.83	4.6	1	59.8	76.8	2.8	0	16.6	1	0	0	0	0	1	1	1	U
8	2	0	4	6	1	1	0	0	0	0	1	0	0	0	0	0	0	0	0	0	11.7	37.4	14400	2.83	11.5	1.02	25.9	0.455	0.017	65.7	0.539	7.34	1.04	2.9	1.1	75	66.5	2.8	0.2	9.9	0	0	0	0	0	0	0	0	C
2	3	0	6	4	0	0	0	0	0	0	0	0	0	0	0	0	0	0	0	0	10	30.3	9800	2.13	10.9	0.98	26.5	2.49	0.119	93.6	0.55	7.42	1	5.1	1.2	72.7	72.7	2.9	0.5	13.3	1	0	0	1	1	0	0	0	C
15	2	1	4	5	1	1	0	0	0	0	0	0	0	0	0	0	0	0	0	0	10.8	32.7	6800	2.14	11	0.97	33	0.7	0.108	9.7	0	7.27	1.06	4.2	1.2	74.4	67.9	3	0.1	10.6	0	0	0	1	0	0	0	0	U
3	1	0	4	6	1	1	0	0	0	0	0	0	0	0	0	0	0	0	0	0	9.3	28.5	14300	1.15	13.7	1.22	30.3	1.55	0.042	84.75	0	7.43	1.14	3.1	1.2	74.4	61.7	3	0	8.1	0	0	0	0	1	0	0	0	C
7	2	0	5	4	1	0	0	0	0	0	0	0	0	0	0	0	0	0	0	0	11.6	34.2	7400	2.18	-	-	-	>9	-	127.25	0	7.49	1.06	2.7	1.3	70.3	64.2	3.2	1.1	9	0	0	0	0	0	0	0	0	C
2	1	0	4	7	1	0	0	0	0	0	1	0	0	0	0	0	0	0	0	0	14.5	43.9	14900	3.93	10.7	0.94	30	3.3	1.09	48.42	0	7.21	1.09	1.3	1.4	72.9	56.4	3.2	0	6.5	0	0	0	1	0	0	0	0	C
3	1	0	4	7	1	1	0	1	1	1	0	0	0	0	0	0	0	0	0	0	7.1	22	8800	2.16	13	1.18	31.2	6.9	0.08	52.76	0	7.46	1.01	2.8	1.2	71.6	64.9	3.3	0.8	9.2	0	0	0	1	0	1	0	0	0
4	3	0	4	2	0	1	0	0	0	0	0	0	0	0	0	0	0	0	0	0	13.4	39.2	12900	2.4	10.8	0.97	34.5	2.7	0.045	108	0	7.48	1.14	3.8	1.2	72.4	70.2	3.3	0.5	11.8	1	0	0	0	0	0	0	0	C
2	1	0	6	4	1	0	0	0	0	0	0	0	0	0	0	0	0	0	0	0	14.8	42	12200	2.27	10.5	0.94	23.1	2.2	0.017	37.91	-	7.49	1.05	3.4	1.2	72.1	67.8	3.3	0	10.5	0	0	0	0	0	0	0	0	0
3	0	0	4	5	1	1	1	0	0	0	0	0	0	0	0	0	0	0	0	0	11.2	32	14000	3.41	10.5	0.94	27.2	-	0.44	2.61	0.89	7.13	1.13	4.7	1	76.7	72	3.4	3.4	12.9	1	0	0	1	0	0	0	0	U
8	2	0	4	6	1	0	0	0	0	0	1	0	0	0	0	0	0	0	0	0	17	50.3	20600	3.83	12.3	1.09	38.2	1.6	0.011	187.51	0	7.35	1.08	3.6	1.2	73	69.3	3.5	0	11.3	1	0	0	0	0	0	0	0	U
3	3	0	4	1	1	0	0	0	0	0	0	0	0	1	0	0	0	0	0	0	10.8	31.3	8700	2.51	11.4	1.03	36.7	0.3	0.016	124.29	0.817	7.39	1.07	3.5	1.2	71.3	71.2	3.6	4.9	12.3	1	0	0	0	0	0	0	0	C
4	2	0	4	3	1	1	0	0	0	0	0	0	0	0	0	0	0	0	0	0	7	20.5	3800	0.85	12.4	1.12	50.6	2.23	-	145.21	3.509	7.35	1.07	3.8	0.9	76.8	68.6	3.6	5.7	10.9	1	0	0	0	0	0	0	0	C
3	2	0	4	2	1	0	0	0	0	0	0	0	0	0	0	0	0	0	0	0	14.3	41.3	8200	1.5	10.4	0.93	29.3	0.3	-	159.42	0	7.48	1.15	2.8	1	73.3	65.3	3.6	0	9.4	0	0	0	0	0	0	0	0	C
7	3	1	7	2	0	0	0	0	0	0	0	0	0	0	0	0	0	0	0	0	13.9	39.5	6900	1.43	11.4	1.03	33.4	0.6	0.044	90.59	0.51	7.37	0.95	2.8	0.9	76.2	64.6	3.7	0.1	9.1	1	0	0	1	0	0	0	0	C
4	3	0	5	7	0	1	0	1	1	1	0	0	0	0	1	0	0	0	0	0	10.1	30.6	14000	2.18	11.4	1.03	37.3	1.94	0.035	184	0.769	-	-	2.8	0.9	65.7	70.9	3.7	1.3	12.2	1	0	0	1	0	1	0	0	C
4	3	0	6	7	0	1	0	1	1	0	0	0	0	0	2	0	0	0	1	1	10.6	30.6	8100	2.59	11.9	1.08	28.9	-	0.029	102.6	-	7.45	1.01	2.9	1	66.7	71.2	3.7	0.8	12.4	1	0	0	1	1	0	0	0	C
3	3	1	4	1	0	0	0	0	0	0	0	0	0	0	0	0	0	0	0	0	13.2	41	10300	1.82	17.3	1.59	32.3	2.24	0.211	96.01	11.72	7.25	1.12	2.2	1.2	74.6	63.4	3.7	0.4	8.6	0	0	0	1	0	0	0	0	U
2	3	0	4	7	1	1	1	0	0	0	0	0	0	0	0	0	0	0	0	0	8.8	25	10100	1.52	11.2	1.01	42	2.55	0.132	5.03	0	7.3	1.27	2.2	1.2	4.6	63.4	3.7	0.4	8.6	0	0	0	0	0	1	0	0	U
2	1	0	4	7	1	1	1	0	0	0	0	0	0	0	1	0	0	0	0	0	7.8	22	26300	1.7	12.3	1.09	37.9	1.36	0.043	110	138	7.28	1.08	3.8	0.8	79.2	67.5	3.7	3.2	10.4	1	0	0	0	0	1	0	0	U
2	2	0	4	3	0	0	0	0	0	0	0	1	0	0	0	0	0	0	0	0	11.1	38.6	8900	3.26	10.7	0.94	28.8	0.5432	0.011	26.81	0	7.35	1.1	2.9	0.9	75.2	65.4	3.7	0.5	9.5	1	0	0	0	0	0	0	0	C
15	2	0	4	3	0	0	0	0	0	0	0	0	0	0	0	0	0	0	0	0	10.8	32.5	13500	3.35	13.3	1.21	31.5	3.9	0.034	18.05	0	7.43	0.81	3.4	0.8	76.7	67.9	3.8	0.5	10.6	0	0	0	0	0	0	0	0	C
1	1	0	4	4	0	1	0	0	0	0	0	1	0	0	1	0	0	0	0	0	11.5	36.6	14600	3.12	10.2	0.9	23.6	1.7	0.108	7.22	0	7.32	1.32	2.9	1	75.8	66.1	3.8	0.7	9.7	0	0	0	0	0	0	0	0	U
7	3	0	4	3	0	1	0	0	0	1	0	0	0	1	1	1	1	0	0	0	11.5	34.5	8900	3.06	11.4	1.03	33.8	1.1	0.021	162.41	0	7.53	0.99	3.2	1.1	75	70.5	4	0.7	12	1	0	0	0	0	0	0	0	C
2	2	0	4	6	1	1	0	0	0	0	1	0	0	0	0	0	0	0	0	0	12.9	40.1	14600	2.19	10.3	0.91	23	0.591	0.046	5.09	-	7.3	1.16	2.4	0.9	76.9	64	4	0.5	9.2	1	0	0	0	0	0	0	0	C
10	0	1	4	5	1	1	0	0	0	0	0	0	0	0	0	0	0	0	0	0	13.5	43	11700	1.99	11.2	0.99	21.7	>9	-	99.32	0	7.42	1.36	3.1	1.1	75.8	69.3	4	0.8	11.3	0	0	0	0	0	0	0	0	C
2	3	1	4	7	1	1	0	0	0	0	1	0	0	0	0	0	0	0	0	1	14.3	40	20500	3.02	12.1	1.07	34.7	1.8	0.029	120.27	0	7.17	1.08	3.1	1	75.7	69.2	4	0.7	11.3	1	0	0	0	0	0	0	0	C
2	3	1	4	6	0	1	0	0	1	1	1	0	0	0	0	0	0	0	0	0	13.9	43	9700	2.03	11.4	1.03	46.2	0.3	0.06	32.6	0.5709	7.07	1.11	1.8	1.4	71.6	66.7	4.1	0	10	1	0	0	1	0	0	0	0	U
2	3	0	4	5	0	1	1	0	0	0	0	0	0	9	0	0	0	0	0	0	6.8	20	8600	2.1	10.4	0.93	26.7	1.9	-	117.66	3.81	7.43	1.07	3.1	0.9	76.3	70.1	4.2	0.7	11.7	1	0	0	0	0	1	0	0	U
7	1	0	5	4	1	1	0	1	0	0	0	0	0	0	0	0	0	0	0	0	13.3	39	17500	2.28	11.5	1.04	29.6	1.85	0.041	315.06	7.6	7.5	1.12	3.2	1	75.5	71.6	4.2	4.8	12.6	1	0	0	0	0	0	0	0	C
3	3	0	5	4	0	1	1	0	0	0	0	0	0	0	0	0	0	0	0	0	16.1	47.1	8100	2.3	12.8	1.16	28.4	-	-	144	-	7.46	0.89	2.7	1	75.8	69.3	4.3	0.1	11.3	1	0	0	0	0	0	0	0	U
4	3	1	4	4	1	1	0	0	0	0	0	0	0	0	0	0	0	0	0	0	10.9	32	6600	1.35	10.7	0.96	26.3	>9.0	0.023	59	0	7.41	1.07	2.5	1.2	73.7	70	4.3	0	11.7	1	0	0	1	0	0	0	0	U
2	1	0	5	6	1	1	1	0	0	0	0	0	0	0	0	0	0	0	0	0	9.2	28	6700	3.56	12	1.09	30.9	0.7	0.226	105.52	-	7.46	1.04	3.6	0.8	78.3	72.9	4.4	4.1	13.4	1	0	0	0	0	0	0	0	U
3	2	0	4	6	1	1	0	0	0	1	0	0	0	0	0	0	0	0	0	0	13.9	38	7800	3.06	11.5	1.02	29.3	1.12	0.009	0.9	0	7.5	0.89	1.8	1.1	75.6	65.3	4.4	1.1	9.4	0	0	0	0	0	0	0	0	0
1	2	0	4	7	1	1	1	0	0	0	0	0	0	0	0	0	0	0	0	0	12.2	34	16700	2.15	11.3	1.02	27.7	2.6	0.408	3.45	0	7.31	1.24	2.4	0.8	82.4	65.5	4.6	52	9.5	1	0	0	0	0	0	0	0	C
7	3	0	4	0	0	0	0	0	0	0	0	0	0	1	0	0	0	0	0	0	8.5	27.5	8700	2.6	10.4	0.93	26.1	0.5	0.003	69.67	0	7.4	1.14	3.3	0.8	79.2	72.3	4.6	0.2	13.1	1	0	0	0	0	1	0	0	C
7	0	0	4	0	0	0	0	0	0	0	0	0	0	10	0	0	0	0	0	0	2.3	6	3000	0.03	10.9	0.96	21.7	1.1	0.007	19.13	0	7.47	1.11	3.2	2.5	61.3	48	4.6	0	4.6	2	0	0	0	0	1	1	0	0
2	1	0	5	1	1	0	0	0	0	0	0	0	0	0	0	0	0	0	0	0	12.9	38.3	7300	2.22	12.1	1.09	33.7	3.07	0.007	11.36	-	7.43	0.95	1.5	1.7	72.4	70.3	4.7	30	11.8	1	0	0	0	0	0	0	0	C
2	2	0	4	4	0	1	1	1	1	0	0	0	0	0	2	0	0	0	0	0	6.9	21.4	17300	4.15	13.4	1.22	25.7	5.8	0.04	112.3	290.2	7.42	1.02	4.5	0.8	79	79.5	4.7	5.9	19.4	1	0	0	1	0	1	0	0	U
10	0	0	4	3	1	1	0	0	0	0	0	0	0	0	0	0	0	0	0	0	9.6	28.6	10800	4.02	11.5	1.04	29.7	>9	0.083	236.7	6.435	7.47	1.13	3.2	0.8	81.2	71.5	4.7	6.6	12.5	1	0	0	0	0	0	0	0	C
3	3	0	4	5	1	1	0	0	0	0	1	0	0	0	0	0	0	0	0	0	13.2	40.5	8600	4.74	11.2	0.99	27.6	1.1	0.051	14.18	0	7.5	1.06	3	0.8	76.7	72.9	4.7	0.2	13.4	1	0	0	1	0	0	0	0	C
3	2	0	4	6	1	1	1	0	0	1	0	0	0	0	0	0	0	0	1	0	9.1	26	11000	2.7	12.3	1.11	32.2	0.7	0.883	42.16	0	7.4	1.03	2.2	0.8	76.2	73.2	5.2	3.8	13.7	1	0	0	1	0	0	0	0	0
4	0	0	4	11	1	1	0	1	1	1	0	0	0	0	1	0	0	0	0	0	13.3	38	12900	2.95	11.5	1.02	23.7	1.3	0.135	98.67	0.571	7.45	1.1	1.8	0.8	79.1	73.6	5.8	0	13.9	1	0	0	1	0	0	0	0	0
4	0	0	4	7	1	1	1	1	0	0	1	1	0	0	0	0	0	0	0	0	12.8	35	9000	1.79	10.5	0.93	32.5	0.5	0.061	178.79	0	7.48	1.13	1.6	0.8	78.7	74.1	5.9	0	14.3	1	0	0	0	0	0	0	0	C
3	3	1	4	7	1	1	1	0	0	0	0	0	0	0	0	0	0	0	0	0	9.6	30.1	12800	3.08	-	-	-	0.8	-	256.14	3.13	7.4	1.15	2.2	0.8	79.4	79.1	6.1	0	18.9	1	0	0	0	0	0	0	0	U
3	3	0	4	2	1	1	0	0	0	0	0	0	0	0	0	0	0	0	0	0	13.3	41.6	5500	2.25	-	-	-	1.3	0.071	108.6	-	7.26	1	4.9	2.2	59.4	56.4	6.5	-0.2	6.5	0	0	0	0	0	0	0	0	U
7	3	1	4	5	1	1	1	0	0	0	0	0	0	0	0	0	1	0	0	0	11.1	32.1	8300	1.43	11.4	1.03	32	1.25	0.057	76.63	2.8	7.41	1.12	3.4	1.2	74.1	63	-	0	8.5	0	0	0	0	0	0	0	0	U
2	3	0	6	6	0	0	0	1	0	0	0	0	0	6	0	0	0	0	0	0	7.8	21	7100	1.21	28.2	2.66	49.9	>9	0.006	8.87	-	7.34	1.2	4.6	10.2	35.1	26.7		0	1.8	2	0	0	0	0	1	0	1	0
2	3	0	4	2	0	1	1	0	0	0	0	0	0	0	0	0	0	0	0	0	9.5	27	8600	2.84	11.2	1.01	29.9	3.2	0.07	13.77	-	7.23	1.18	1.5	2	72.1	47		0	4.4	1	0	0	0	0	0	0	0	0
2	2	0	6	1	0	0	0	0	0	0	0	0	0	0	0	0	0	0	0	0	17.7	53	8400	1.02	17.7	1.6	34	-	0.007	192.3	26.56	7.34	1.08	6.2	3.8	45.6	47.2	-4	38.3	4.5	2	1	0	0	0	0	0	0	0
5	3	1	4	0	0	0	0	0	0	0	0	0	0	0	0	0	0	0	1	1	13.7	43.5	17400	4.28	12.5	1.13	38.1	-	0.563	192	-	6.9	1.08	6.8	3.4	47.3	54.6	-3.2	10.7	6	2	1	0	0	0	0	0	0	0
2	1	0	4	2	1	1	0	0	0	0	0	0	0	0	0	0	0	0	0	0	8.8	31.3	27900	3.33	12.4	1.1	50	>10	0.01	334	99.08	7.03	1.26	5.4		49.2	65.6	-0.4	28.8	9.5	0	1	0	0	0	0	0	0	C
4	2	0	4	5	1	0	0	0	1	0	0	1	0	0	1	0	0	0	1	0	12.6	39.1	10800	2.19	16.3	1.5	28.2	2.4	0.066	19	0	7.45	1.1	3.8	1.5	69.3	59.5	1.7	22.4	7.4	0	1	0	1	0	0	0	0	C
8	3	0	4	10	1	1	1	0	1	1	0	0	0	0	1	1	0	0	0	0	10	30.4	14460	1.66	17.2	1.58	34.4	>9	0.279	152.09	1.35	7.48	1	2.8	1.7	67.8	55.3	1.6	59.8	6.2	0	2	0	0	0	0	0	0	U
3	3	0	4	6	1	1	0	0	0	1	0	0	1	2	2	0	0	0	0	0	11.4	33.7	14900	2.44	11.1	1.06	25.7	-	0.01	2.59	-	7.36	1.1	4.5	1.4	70.7	65.8	2.2	13.6	9.6	0	2	0	0	0	0	0	0	U
3	0	0	6	4	1	1	1	0	0	0	0	0	0	0	0	0	0	0	0	0	7.1	20	5700	1.8	11.4	1.01	33	7.8	-	206.89	223.2	-	-	4.4	0.8	77	69.3	3.3	17.7	11.3	1	2	0	0	0	0	0	0	0
3	1	0	4	2	1	1	0	0	0	0	0	0	0	0	0	0	0	0	0	0	11.2	33.3	18400	3.89	12.4	1.1	27.6	1.4	0.027	201	2.41	7.45	1.07	4.9	1.1	74.9	74.1	3.4	27	14.3	1	2	0	0	0	0	0	0	0
4	3	1	4	8	1	1	1	0	0	0	1	0	0	0	0	0	0	0	0	0	12.4	36.9	14400	1.97	11.2	1.01	25.2	4.4	0.075	128.6	0.82	7.35	1.15	3.1	1.1	77.4	68.3	3.8	20.2	10.8	0	2	0	0	0	0	0	0	C
8	3	0	4	7	1	1	0	0	1	1	0	0	0	0	2	0	0	0	0	0	7.7	24.1	8900	2.31	11.1	1	23.6	-	0.084	2.5	-	7.17	1.16	3.8	0.8	85	74	3.9	15.4	14.2	1	2	0	1	0	1	0	0	U
7	2	0	4	3	1	1	0	0	0	0	0	0	0	1	0	0	1	0	0	0	7.8	24.9	11800	3.63	14.7	1.34	30.5	6.5	0.021	286.9	0.66	7.37	1.12	3.1	0.9	77.2	67.8	4	37.3	10.5	1	2	0	1	1	1	0	0	U
4	2	0	4	9	1	1	1	1	0	0	0	0	0	0	0	0	0	0	0	0	7.2	18	9100	2.66	12.4	1.1	37.2	-	0.197	120.49	2.69	7.26	1.14	2.6	0.8	81	73.2	4.4	31.4	13.7	1	2	0	0	0	0	0	0	U
3	3	1	4	2	0	1	1	0	0	0	0	0	0	0	0	0	0	0	0	0	9.7	29.9	11400	0.51	12.3	1.09	39.2	-	0.132	>350	107	7.33	1.16	2	0.8	78.8	65.8	4.6	21.3	9.6	1	2	0	1	0	1	0	0	U
2	3	1	4	6	1	1	0	0	1	1	0	0	0	0	2	0	0	0	0	0	11.2	35.2	13100	4.44	12.2	1.08	28.7	1.7	0.385	33.22	0	7.16	1.16	3.9	1	75.6	57.6	5.75	48.1	6.8	1	2	0	1	0	0	0	0	C
[truncated: 36 more columns]

## Sheet: Sheet2
Gender	1- male	2- female
categorisation of covid	0-mild	1- moderate	2- severe	3- critical
sepsis/ septic shock	0-no	1- yes
other comorbidities	1-hypothyroidism	2-parkinsonism	3-polycythemia	4-itp	5-sle	6-cld	7 cancer active	8 pancreatitis	9-pnh	10-aplastic anemia	11 rvd
1 month follow up	0-no complication	1-post discharge thrombotic	2-bleeding post discharge	3- death	ua-unavailable
antiplatelet	aspirin-1	clopidogrel -2	DAPT-3
anticoagulant	UFH - u	CLexane - c
clexane dose	SP- 40mg od	IP - 60mg - 80 mg	TP - 1mg/kg BD
heparin dose	HSP- 5000 sc tid and bd
TEG value	0-Normal	1-Hypercoagulable	2-Hypocoagulable
Fibrinolysis	0-no	1-Primary	2-secondary
